# Supplementary material for: Sampling and Analysis of Low-Molecular-Weight Volatile Metabolites in Cellular Headspace and Mouse Breath
Source: Metabolites. 2022 Jun 27;12(7):599. doi: 10.3390/metabo12070599 (PMC9315489; doi:10.3390/metabo12070599)
Supplement: Supplementary file 1 [file metabolites-12-00599-s001.zip]

Archive with 1 entries (1 files):
- metabolites-1727746-supplementary.pdf
